# Supplementary material for: Dynamics Changes in Physicochemical Properties, Antioxidant Activity, and Non-Volatile Metabolites During Bulang Pickled Tea Fermentation
Source: Foods. 2025 Mar 4;14(5):878. doi: 10.3390/foods14050878 (PMC11898713; doi:10.3390/foods14050878)
Supplement: Supplementary file 1 [file foods-14-00878-s001.zip]

Archive with 1 entries (1 files):
- foods-3500270-supplementary.pdf
